# Supplementary material for: Role of DNA Damage Response in Suppressing Malignant Progression of Chronic Myeloid Leukemia and Polycythemia Vera: Impact of Different Oncogenes
Source: Cancers (Basel). 2020 Apr 7;12(4):903. doi: 10.3390/cancers12040903 (PMC7226398; doi:10.3390/cancers12040903)
Supplement: Supplementary file 1 [file cancers-12-00903-s001.zip]

Archive with 2 entries (2 files):
- Supplementary.docx
- Uncropped Western blot figures.pdf
